# Supplementary material for: Net Survival in Survival Analyses for Patients with Cancer: A Scoping Review
Source: Cancers (Basel). 2022 Jul 6;14(14):3304. doi: 10.3390/cancers14143304 (PMC9322882; doi:10.3390/cancers14143304)
Supplement: Supplementary file 1 [file cancers-14-03304-s001.zip]

Archive with 1 entries (1 files):
- cancers-1700408-supplementary.pdf
